# Supplementary material for: Academ Virus, a Novel Hantavirus in the Siberian Mole (Talpa altaica) from Russia
Source: Viruses. 2022 Feb 2;14(2):309. doi: 10.3390/v14020309 (PMC8877406; doi:10.3390/v14020309)
Supplement: Supplementary file 1 [file viruses-14-00309-s001.zip]

Archive with 1 entries (1 files):
- viruses-1559513-supplementary.pdf
